# Supplementary material for: Bioactive Secondary Metabolites of Two Chinese Edible Boletes, Phlebopus portentosus and Butyriboletus roseoflavus
Source: Molecules. 2025 Mar 7;30(6):1197. doi: 10.3390/molecules30061197 (PMC11944884; doi:10.3390/molecules30061197)
Supplement: Supplementary file 1 [file molecules-30-01197-s001.zip]

Archive with 1 entries (1 files):
- molecules-3484709-supplementary.pdf
